# Supplementary material for: Validation of color Doppler ultrasound and computed tomography in the radiologic assessment of non-malignant acute splanchnic vein thrombosis
Source: PLoS One. 2021 Dec 20;16(12):e0261499. doi: 10.1371/journal.pone.0261499 (PMC8687587; doi:10.1371/journal.pone.0261499)
Supplement: S1 File — (XLSX) [file pone.0261499.s004.xlsx]

## Sheet: Tabelle1
ID	Sex	Age	Cirrhosis	Intrahepatic_Right_Portography	Intrahepatic_Right_CDUS	Intrahepatic_Right_CT	Intrahepatic_Left_Portography	Intrahepatic_Left_CDUS	Intrahepatic_Left_CT	Main_Portography	Main_CDUS	Main_CT	Splenic_Portography	Splenic_CDUS	Splenic_CT	VMS_Portography	VMS_CDUS	VMS_CT
	1:male 2:female	[years]	0:no 1:yes	0:no thrombosis 1:partial thrombosis 2:complete thrombosis	0:no thrombosis 1:partial thrombosis 2:complete thrombosis	0:no thrombosis 1:partial thrombosis 2:complete thrombosis	0:no thrombosis 1:partial thrombosis 2:complete thrombosis	0:no thrombosis 1:partial thrombosis 2:complete thrombosis	0:no thrombosis 1:partial thrombosis 2:complete thrombosis	0:no thrombosis 1:partial thrombosis 2:complete thrombosis	0:no thrombosis 1:partial thrombosis 2:complete thrombosis	0:no thrombosis 1:partial thrombosis 2:complete thrombosis	0:no thrombosis 1:partial thrombosis 2:complete thrombosis	0:no thrombosis 1:partial thrombosis 2:complete thrombosis	0:no thrombosis 1:partial thrombosis 2:complete thrombosis	0:no thrombosis 1:partial thrombosis 2:complete thrombosis	0:no thrombosis 1:partial thrombosis 2:complete thrombosis	0:no thrombosis 1:partial thrombosis 2:complete thrombosis
1	2	69	1	2	0	0	0	0	1	0	0	0	0	0	0	0		0
2	1	77	1	2	2	2	2	2	2	2	2	2		2	0	0		0
3	1	60	0	0		0	1		1	1		1	2		0	2		2
4	1	76	0	2		2	2		2	2		2	2		2	2		2
5	1	25	0	1		2	1		1	2		2	2		2	2		2
6	1	53	0	2	2	2	2	2	2	1	2	2		2	2	1		2
7	2	70	0	2	2	2	1	2	2	2	2	2	1	2	2	2		2
8	1	54	0	2	2	2	2	2	2	2	2	2	1		0	2		2
9	2	24	0	2	2	2	2	2	2	1	2	2	2	2	2		2	2
10	1	63	1	1		1	2		2	1		1	0		1	0		1
11	2	37	0	2	2	1	0	0	0	1	1	1	0	0	0	2		2
12	2	44	0	2	2	2	0	0	0	1	2	1	0	0	0	2		2
13	1	61	0	2		2	2		2	2		2	1		1	2		1
14	1	72	1	0			0			1	1		0			0
15	2	58	1	0			0			1	1		0			0
16	2	55	1	0	1		1	1		1	1		0			0
17	2	53	0	1	1	2	0	0	0	1	1	1	0	0	0	0		0
18	1	55	0	2		2	2		2	2		2	2		2	2		2
19	1	43	0	2		2	2		2	2		2	2		2	2		2
20	2	62	1	1	1	0	0	0	0	2	2	2	0	0	0	0	0	0
21	2	57	0	1		1	1		2	2		2	0		0	1		1
22	2	60	1	0	0	0	0	0	1	1	0	1	0		0	1		1
23	1	48	0	1	1	2	1	1	2	2	1	2	2	1	2	2		1
24	1	45	0	2		2	2		1	2	2	1	2		2	2		2
25	2	75	1	2	2		2	2		2	2
26	1	55	0	2		2	2		2	2		2	2		2	2		2
27	2	56	0	0		0	0		0	1		1	0		0	1		1
28	1	80	1	0		0	0		0	0	1	1	0	0	0	1	1	2
29	1	59	0	2	2	2	2	2	1	1	2	1	0		0	2		2
30	1	56	1	0	0		0	0		1	1		0	0		1
31	2	60	0	1	2	1	1	0	1	2	2	1	2		2	2	2	2
32	1	58	0	2	2	2	2	2	2	2	2	2	2		2	2		2
33	1	75	0	1		2	0		0	0		0	0		0	2		2
34	1	70	1	2	0		1	0		2	1		0			1
35	2	58	1	1	0		0	0		0	1		0	0		0
36	1	21	0	1		2	0		1	1		1	0		0	2		2
37	1	59	0	1	1	1				2	1	1	0	0	0	2	2	2
38	1	46	0	1	2	1	1	2	1	2	2	2	0	0	0	2	2	2
39	2	70	0	2			2			2	2		2			2
40	2	42	0	2		2	2		1	2		2	2		2	2		2
41	2	45	1	1		1			2	1	1	1	2		2			2
42	2	53	0	1		1	1		2	2		1	2		2	2		2
43	1	52	0			1			1	2	2		2			0
44	1	51	0	2	2	2	2	2	2	2	2	2	2	2	2	2	2	2
45	2	67	0	1	2	2	1	2	2	1	2	2	2		2	2	2	2
46	1	51	0	2		1	1		1	1	1	1	0		0	1		1
47	1	74	0	1	1	0	2	2	2	2	2	1	0	0	0	0	0	0
48	1	37	0	2	2	2	2	2	2	2		2	1		2	1		2
49	1	53	0	1		1	1		1	1		1	0		0	2		2
